# Supplementary material for: Identifying the shared genes and KEGG pathways of Resolvin D1-targeted network and osteoarthritis using bioinformatics
Source: Bioengineered. 2022 Apr 18;13(4):9839–54. doi: 10.1080/21655979.2022.2061288 (PMC9161845; doi:10.1080/21655979.2022.2061288)
Supplement: Supplemental Material [file KBIE_A_2061288_SM6433.zip]

Archive with 3 entries (2 files):
- supplementary/
- supplementary/flow cytometry.zip
- supplementary/western blot.zip
